# Supplementary material for: Characterization of Yak Common Biofluids Metabolome by Means of Proton Nuclear Magnetic Resonance Spectroscopy
Source: Metabolites. 2019 Mar 2;9(3):41. doi: 10.3390/metabo9030041 (PMC6468419; doi:10.3390/metabo9030041)
Supplement: Supplementary file 1 [file metabolites-09-00041-s001.zip]

Archive with 4 entries (3 files):
- metabolites-09-00041-s001/
- metabolites-09-00041-s001/Supplemental_Material.pdf
- metabolites-09-00041-s001/Supplemental_Material_Yak_Biofluids_Concentrations.xlsx
- metabolites-09-00041-s001/Supplemental_Material_Yak_Biofluids_Inchi.xlsx
