# Supplementary material for: Characterization of Yak Common Biofluids Metabolome by Means of Proton Nuclear Magnetic Resonance Spectroscopy
Source: Metabolites. 2019 Mar 2;9(3):41. doi: 10.3390/metabo9030041 (PMC6468419; doi:10.3390/metabo9030041)
Supplement: Supplementary file 1 [file metabolites-09-00041-s001.zip › metabolites-09-00041-s001/Supplemental_Material_Yak_Biofluids_Concentrations.xlsx]

## Sheet: Conc_Mol_Serum
	Formate	Phenylalanine	Tyrosine	3-Methylhistidine	Fumarate	Uridine	Uracil	Mannose	Arabinose	1,3-Dihydroxyacetone	Lactate	myo-Inositol	Serine	Betaine	Threonine	Glycerol	Glycine	Methanol	Glucose	Carnitine	Choline	Dimethyl_sulfone	Ornithine	Creatinine	Creatine	Lysine	Asparagine	Dimethylglycine	Trimethylamine	Aspartate	Sarcosine	Dimethylamine	N-Carbamoylaspartate	Methionine	Beta-Alanine	Citrate	Glutamine	Succinate	Pyruvate	Acetoacetate	Acetone	Glutamate	Proline	Arginine	Acetate	Alanine	3-Hydroxybutyrate	Ethanol	Propylene_glycol
ppm	8.4446	7.3669	7.1776	7.1366	6.509	5.9079	5.7882	5.1767	4.5038	4.4122	4.1059	4.0585	3.9555	3.8885	3.5838	3.5664	3.5533	3.3481	3.2233	3.2132	3.1888	3.1391	3.044	3.0325	3.0222	3.0077	2.9282	2.9124	2.8867	2.7842	2.7262	2.7117	2.6698	2.6178	2.5558	2.5093	2.443	2.3933	2.3573	2.2777	2.2178	2.0606	1.9998	1.9229	1.908	1.4675	1.1863	1.1699	1.1303
Sample 1	0.0234496	0.0868922	0.0333521	0.0804246	0.00625206	0.00736315	0.012585	0.0211527	0.0264109	0.00468376	7.25003	0.168955	0.0542067	0.216746	0.0607545	0.331776	0.8179	0.00714492	0.817038	0.00564243	0.021808	0.0123332	0.0248327	0.348975	0.390289	0.0650832	0.0214749	0.00131285	0.000346687	0.00897053	0.00187649	0.000489873	0.0147551	0.0164254	0.014217	0.0204144	0.207935	0.236445	0.059274	0.0129145	0.00417073	0.185727	0.0281112	0.067865	0.139796	0.281093	0.137488	0.00461812	0.0221017
Samole 2	0.0220654	0.0882298	0.0311146	0.0521385	0.00563247	0.00751432	0.0155659	0.0309739	0.0251702	0.00131533	7.25231	0.0514278	0.0415654	0.112712	0.0455902	0.164637	0.391865	0.00916226	1.68907	0.00837215	0.0232124	0.00959521	0.0147122	0.0449342	0.115282	0.0284238	0.0186418	0.000461848	0.000256948	0.00876511	0.00210248	0.000349775	0.0191398	0.0136506	0.00940732	0.0252299	0.133877	0.195524	0.0450079	0.0218385	0.00528657	0.135327	0.0181141	0.0684013	0.2725	0.268394	0.284882	0.0183055	0.00929705
Sample 3	0.0140551	0.0576961	0.0154564	0.0594585	0.00953118	0.00560215	0.00950754	0.0291771	0.0348512	0.00137935	4.38838	0.138472	0.0429358	0.124752	0.0624985	0.273273	0.510589	0.0067921	3.67046	0.0136284	0.0282991	0.00237367	0.0194747	0.0297112	0.200659	0.0301344	0.0190533	0.000526862	0.000181252	0.0199745	0.00133889	7.64748e-05	0.0335932	0.0144851	0.0111821	0.0122601	0.106458	0.1875	0.0281348	0.012948	0.00257034	0.229339	0.034607	0.0501484	0.0764706	0.196675	0.140453	0.0011918	0.00402379
Samole 4	0.016372	0.0745664	0.0252979	0.0543125	0.0146676	0.00479839	0.0125775	0.0213268	0.0160638	0.000923425	7.67813	0.0781227	0.0395065	0.0470525	0.0380294	0.168401	0.426902	0.00574943	1.09161	0.00075715	0.00425822	0.0217053	0.0184391	0.0303878	0.126934	0.0272987	0.0230224	0.000481775	0.00023418	0.0111947	0.00205991	0.000286864	0.0415861	0.0114103	0.031663	0.0685049	0.112327	0.2436	0.0330711	0.0159838	0.00412784	0.169387	0.0241046	0.072404	0.235308	0.319735	0.173123	0.00469239	0.00766637
Sample 5	0.0178109	0.0629413	0.0189357	0.0623219	0.00471649	0.00852381	0.0127775	0.0278723	0.0273058	0.000983851	6.70648	0.125418	0.0649088	0.130677	0.0647341	0.454043	0.967072	0.00857663	1.36604	0.00439613	0.0158624	0.0137442	0.0181567	0.0248748	0.33868	0.044876	0.0284061	0.000529041	0.000256549	0.00925624	0.00212637	9.07136e-05	0.0244674	0.0140713	0.00990896	0.0364753	0.133399	0.200593	0.0329329	0.0118765	0.00205983	0.168227	0.0294502	0.063072	0.0481715	0.278141	0.113158	0.00735888	0.0139063
Median	0.0178109	0.0745664	0.0252979	0.0594585	0.00625206	0.00736315	0.012585	0.0278723	0.0264109	0.00131533	7.25003	0.125418	0.0429358	0.124752	0.0607545	0.273273	0.510589	0.00714492	1.36604	0.00564243	0.021808	0.0123332	0.0184391	0.0303878	0.200659	0.0301344	0.0214749	0.000526862	0.000256549	0.00925624	0.00205991	0.000286864	0.0244674	0.0140713	0.0111821	0.0252299	0.133399	0.200593	0.0330711	0.012948	0.00412784	0.169387	0.0281112	0.067865	0.139796	0.278141	0.140453	0.00469239	0.00929705
IQR	0.00569342	0.0239509	0.012179	0.00800944	0.00389871	0.00191217	0.000200049	0.00785036	0.00213563	0.000395504	0.545832	0.0603492	0.0126412	0.0179648	0.0169083	0.163375	0.390999	0.00178452	0.597465	0.00397601	0.00734999	0.004149	0.00131803	0.0152229	0.211746	0.0164523	0.00396917	4.72664e-05	2.27683e-05	0.00222415	0.00022599	0.000259062	0.0144534	0.00083444	0.00430808	0.0160609	0.0215498	0.0409209	0.012075	0.00306932	0.00160039	0.0174993	0.00534555	0.0053293	0.158837	0.0126991	0.0356355	0.00274076	0.00623992
[truncated: 7 more columns]

## Sheet: Conc_Mol_Feces
	Formate	Phenylalanine	Phenylacetate	Tyrosine	Fumarate	Uracil	N-Acetylglucosamine	Trehalose	Galactose	Lactate	Serine	N-Phenylacetylglycine	Threonine	Glycerol	Glycine	4-Hydroxyphenylacetate	Methanol	Glucose	Carnitine	O-Acetylcholine	O-Phosphocholine	Choline	Dimethyl_sulfone	Creatine	N-Methylhydantoin	Aspartate	Methionine	2-Oxoisocaproate	Methylamine	3-Phenylpropionate	Succinate	Isobutyrate	Glutamate	Acetoacetate	Acetone	Acetate	Glutarate	Alanine	Acetoin	Fucose	3-Hydroxybutyrate	Ethanol	Propionate	Isoleucine	Valine	Leucine	Isovalerate	Butyrate	Valerate
ppm	8.4421	7.4162	7.2826	7.1868	6.5141	5.7916	5.1989	5.1837	4.5825	4.1104	3.9693	3.6643	3.5792	3.5662	3.5505	3.4364	3.3485	3.2343	3.2208	3.2081	3.1977	3.1861	3.1385	3.0231	2.9129	2.8179	2.6308	2.6038	2.5908	2.4665	2.3933	2.3756	2.3401	2.2678	2.2206	1.9089	1.7752	1.474	1.3583	1.2344	1.1928	1.1711	1.0292	1.0017	0.9708	0.9474	0.903	0.8818	0.8756
Sample 1	0.000135808	0.000194	9.07166e-05	0.000145068	4.48671e-05	0.00017227	0.000372909	2.71587e-05	0.000255245	0.000121997	0.000148637	4.29894e-05	0.000224025	7.45758e-05	0.000176988	0.000315129	0.000390268	0.000388355	2.67756e-05	2.03245e-05	2.46019e-05	0.000109906	7.19965e-05	1.02861e-05	3.85412e-05	0.000249489	8.08178e-05	5.33257e-05	6.38481e-05	0.000275541	0.000184088	0.000821178	0.000226474	1.74509e-05	1.31441e-05	0.0258909	0.000250643	0.000785961	2.70021e-05	0.000545623	3.84323e-05	0.000166396	0.00445773	0.000194661	0.000221492	0.000467533	0.00027264	0.000853012	0.00031382
Samole 2	0.000136542	0.000137459	0.000137358	0.000115817	3.07456e-05	0.000117799	5.3345e-05	4.68512e-05	8.0719e-05	5.56525e-05	0.000119876	2.38715e-05	0.000147889	6.80575e-05	0.00013521	3.03472e-05	9.11704e-05	0.000323566	2.04097e-05	1.24604e-05	1.57591e-05	7.4126e-05	1.28903e-05	8.17408e-06	2.87627e-06	0.000147132	6.94338e-05	1.91512e-05	1.78097e-05	0.000470734	0.000112495	0.00113364	0.000120721	1.55836e-05	1.45967e-05	0.0366216	0.000111611	0.0003852	3.64753e-05	8.43688e-05	9.8144e-06	4.81998e-05	0.00880516	6.19762e-05	0.000103233	0.000223173	0.000421791	0.00334402	0.000619705
Sample 3	0.000111473	0.000118601	0.000203386	7.07584e-05	2.7152e-05	0.000169539	0.00012963	4.23509e-05	0.000115546	4.23657e-05	0.000143276	2.99052e-05	0.000111638	7.46524e-05	0.000176198	0.000427541	7.25952e-05	0.000351078	2.10686e-05	1.29468e-05	1.75146e-05	8.22864e-05	7.42249e-06	2.90788e-05	3.23442e-05	0.00020674	5.28884e-05	1.75209e-05	9.78212e-05	0.000345438	0.000100107	0.00108735	0.000164095	1.70151e-05	1.61207e-05	0.0375853	6.64758e-05	0.000516049	2.67149e-05	0.00013756	1.52068e-05	7.04126e-05	0.00881344	5.54168e-05	0.000191327	0.000352426	0.000469567	0.00309244	0.00078987
Samole 4	0.000117496	0.000198332	4.60342e-05	0.000189756	3.75404e-05	0.000161935	5.92472e-05	9.22047e-05	9.68744e-05	5.46981e-05	0.000233976	5.31583e-05	0.000225158	7.25819e-05	0.000222105	4.48117e-05	0.000116231	0.000287941	1.75766e-05	9.55794e-06	1.5658e-05	4.89182e-05	1.99909e-05	1.91292e-05	4.65113e-06	0.000298487	9.64916e-05	2.57811e-05	4.71296e-05	0.000341988	0.000144815	0.000731845	0.000298508	2.00935e-05	1.39808e-05	0.0269436	0.000180092	0.00083999	1.85449e-05	0.000126654	2.64115e-05	7.14692e-05	0.00541067	0.000223989	0.000304944	0.000601348	0.00025407	0.00163354	0.000394296
Sample 5	0.000108967	0.000107006	0.000329531	7.69979e-05	2.20187e-05	9.88145e-05	0.000102015	4.3094e-05	9.37418e-05	0.000105952	0.000108222	2.95103e-05	0.000110307	5.92919e-05	0.000183655	0.000598232	5.99896e-05	0.000378217	1.57023e-05	8.15674e-06	1.08911e-05	6.08229e-05	9.25539e-06	7.34678e-05	5.0051e-05	0.000139207	4.50637e-05	1.28972e-05	2.47201e-05	0.000312532	7.89441e-05	0.00155916	0.000152367	2.48951e-05	1.69609e-05	0.0460306	6.8158e-05	0.000461371	3.68299e-05	0.000126429	1.34346e-05	0.000100217	0.0106486	4.66495e-05	0.000167247	0.00031246	0.000709507	0.00400614	0.00103992
Median	0.000117496	0.000137459	0.000137358	0.000115817	3.07456e-05	0.000161935	0.000102015	4.3094e-05	9.68744e-05	5.56525e-05	0.000143276	2.99052e-05	0.000147889	7.25819e-05	0.000176988	0.000315129	9.11704e-05	0.000351078	2.04097e-05	1.24604e-05	1.57591e-05	7.4126e-05	1.28903e-05	1.91292e-05	3.23442e-05	0.00020674	6.94338e-05	1.91512e-05	4.71296e-05	0.000341988	0.000112495	0.00108735	0.000164095	1.74509e-05	1.45967e-05	0.0366216	0.000111611	0.000516049	2.70021e-05	0.000126654	1.52068e-05	7.14692e-05	0.00880516	6.19762e-05	0.000191327	0.000352426	0.000421791	0.00309244	0.000619705
IQR	2.43351e-05	7.53984e-05	0.000112669	6.80702e-05	1.03884e-05	5.17403e-05	7.03831e-05	4.50032e-06	2.1804e-05	5.12543e-05	2.8761e-05	1.34792e-05	0.000112386	6.51825e-06	7.45665e-06	0.000382729	4.36354e-05	5.46509e-05	3.49198e-06	3.38883e-06	1.85656e-06	2.14634e-05	1.07355e-05	1.87926e-05	3.389e-05	0.000102357	2.79294e-05	8.26014e-06	3.91281e-05	3.29054e-05	4.47072e-05	0.000312461	7.41067e-05	3.07837e-06	2.13987e-06	0.0106418	0.000111934	0.00032459	9.76038e-06	1.11315e-05	1.29769e-05	2.98045e-05	0.00340277	0.000139244	5.42443e-05	0.000155073	0.000196926	0.00171048	0.000395574

## Sheet: Conc_Mol_Urine
	Formate	Adenosine	3-Indoxylsulfate	Tyrosine	4-Hydroxyphenylacetate	p-Cresol	trans-Aconitate	Tiglylglycine	2,6-Dihydroxybenzoate	Guanosine	Xanthosine	Allantoin	Glucose	Xylose	Ascorbate	Trigonelline	Tartrate	Galactarate	Gluconate	Creatinine	Hippurate	Creatine	Guanidoacetate	N-Phenylacetylglycine	Glycine	3-Hydroxyphenylacetate	Methanol	Serotonin	myo-Inositol	Trimethylamine_N-oxide	Betaine	Taurine	Beta-Alanine	Dimethyl_sulfone	Malonate	cis-Aconitate	N,N-Dimethylglycine	Trimethylamine	3-Phenylpropionate	Sarcosine	Dimethylamine	Methylamine	Citrate	Glutamine	Succinate	Pyruvate	Glutarate	Acetate	Ethylmalonate
ppm	8.4496	8.3436	7.6894	6.8779	6.8582	6.817	6.5858	6.4968	6.4221	5.8929	5.846	5.3643	4.6304	4.5781	4.5072	4.4165	4.3311	4.2597	4.1362	4.0191	3.9593	3.9113	3.7782	3.6605	3.5528	3.4718	3.3501	3.3023	3.2741	3.2589	3.2469	3.2368	3.1696	3.1392	3.1199	3.1089	2.911	2.8781	2.8659	2.7329	2.7035	2.5878	2.5159	2.446	2.3967	2.3598	2.154	1.9115	1.7091
Sample 1	0.000310118	0.000145116	0.00424729	0.00124405	0.000705014	0.000106463	0.000693846	0.00106196	0.000202123	8.14634e-05	0.000511402	0.0329239	0.00084733	0.000479961	0.000854003	7.86924e-05	6.29073e-05	0.000488551	0.00221655	0.114332	0.0402888	0.0414203	0.00137291	0.0590998	0.000853041	0.000206379	5.497e-05	0.000222177	0.00157107	0.00117127	0.000888588	0.00159095	0.00036927	0.000615224	0.000148643	0.000939934	2.39118e-05	0.000154551	0.00144248	8.00157e-05	0.00209008	0.00020037	0.000244839	0.00170897	9.47233e-05	4.46433e-05	0.000861278	0.000635824	0.000325051
Samole 2	0.000250406	0.000160594	0.00408247	0.00118102	0.000687684	0.000111014	0.000667077	0.00111967	0.000178302	6.47097e-05	0.000510501	0.0294533	0.000869554	0.000509058	0.000840764	7.95413e-05	6.77894e-05	0.000456433	0.00210178	0.111369	0.0397409	0.0399787	0.00128102	0.0584858	0.000907749	0.000213069	3.95383e-05	0.0002585	0.00148288	0.00116121	0.000865093	0.00146032	0.000395442	0.000696595	0.000212634	0.000966995	2.54655e-05	0.000149479	0.00140856	7.33137e-05	0.00208674	0.000195253	0.000220733	0.00175661	9.15329e-05	4.04719e-05	0.000853336	0.000575628	0.000313655
Sample 3	0.000272561	0.000165581	0.00415336	0.00123475	0.000708003	0.00010365	0.000716227	0.0010806	0.000188674	7.89839e-05	0.000536774	0.0343956	0.000833399	0.000495952	0.0008502	7.68478e-05	6.57394e-05	0.000477963	0.00212892	0.111248	0.040176	0.0413852	0.00130908	0.0589441	0.000852244	0.000207957	4.28325e-05	0.000240229	0.00156672	0.00117494	0.000877621	0.00148947	0.000376011	0.000634334	0.000210309	0.000974317	2.38737e-05	0.000151791	0.00141003	8.02726e-05	0.00210851	0.000196726	0.000219597	0.00172668	9.27375e-05	3.8884e-05	0.000868641	0.000566135	0.000311414
Samole 4	9.05642e-05	1.08899e-05	0.00489993	0.0014368	0.000725313	4.48398e-05	0.00101644	0.00176004	0.000183698	0.000105511	0.000313153	0.0232311	0.000362747	0.000359998	0.00031205	3.52892e-06	2.83629e-05	0.000505888	0.000813631	0.0491851	0.0550799	0.0228882	4.1237e-06	0.0772359	0.000173474	3.38006e-05	1.95829e-05	0.000110488	0.00178564	0.000369471	9.53184e-05	0.000379625	0.00079655	0.000494162	0.000545672	0.000148843	1.54738e-06	1.72852e-05	0.000472303	4.68115e-05	0.00103161	0.000100478	0.000144637	0.00180419	1.03059e-05	4.36502e-05	0.000772659	0.000167238	5.8445e-06
Sample 5	0.000102856	1.26605e-05	0.00510466	0.00122145	0.000567765	-3.65012e-06	0.000972369	0.00148364	0.00020995	9.20646e-05	0.000317233	0.0259111	0.000438362	0.00032347	0.000344495	2.37991e-06	2.22986e-05	0.000490349	0.000748501	0.0554445	0.0563466	0.0233726	-1.59486e-05	0.0786664	0.000288779	4.70469e-05	1.47449e-05	3.37435e-05	0.00150057	0.000371223	0.000162884	0.000432983	0.00069878	0.000494656	0.000121946	0.000141636	3.49469e-06	2.12951e-05	0.00030875	7.48298e-05	0.00104197	6.59631e-05	0.000203889	0.00184109	1.8141e-05	2.74436e-05	0.000815969	0.000172832	1.2354e-05
Median	0.000250406	0.000145116	0.00424729	0.00123475	0.000705014	0.00010365	0.000716227	0.00111967	0.000188674	8.14634e-05	0.000510501	0.0294533	0.000833399	0.000479961	0.000840764	7.68478e-05	6.29073e-05	0.000488551	0.00210178	0.111248	0.0402888	0.0399787	0.00128102	0.0590998	0.000852244	0.000206379	3.95383e-05	0.000222177	0.00156672	0.00116121	0.000865093	0.00146032	0.000395442	0.000615224	0.000210309	0.000939934	2.38737e-05	0.000149479	0.00140856	7.48298e-05	0.00208674	0.000195253	0.000219597	0.00175661	9.15329e-05	4.04719e-05	0.000853336	0.000566135	0.000311414
IQR	0.000169706	0.000147933	0.000746572	2.26001e-05	2.03193e-05	6.16229e-05	0.000278523	0.000403038	1.84253e-05	1.30808e-05	0.000194169	0.00701282	0.000408969	0.000135954	0.000505704	7.51635e-05	3.73765e-05	1.23864e-05	0.00131529	0.0559249	0.0149039	0.0180126	0.00130496	0.0182918	0.000564263	0.00016091	2.32496e-05	0.000129742	7.05015e-05	0.000800043	0.000714736	0.00105649	0.000322769	0.000139678	6.39909e-05	0.000818152	2.04171e-05	0.000130496	0.000937724	6.70199e-06	0.00104812	9.6248e-05	1.68441e-05	7.75135e-05	7.45965e-05	4.76625e-06	4.53087e-05	0.000402796	0.000301301
[truncated: 19 more columns]

## Sheet: _xltb_storage_
XL Toolbox Settings
	export_preset	<?xml version="1.0" encoding="utf-16"?>_x000D_ <Preset xmlns:xsi="http://www.w3.org/2001/XMLSchema-instance" xmlns:xsd="http://www.w3.org/2001/XMLSchema">_x000D_ <Name>Tiff, 600 dpi, RGB, Transparent canvas</Name>_x000D_ <Dpi>600</Dpi>_x000D_ <FileType>Tiff</FileType>_x000D_ <ColorSpace>Rgb</ColorSpace>_x000D_ <Transparency>TransparentCanvas</Transparency>_x000D_ <UseColorProfile>false</UseColorP…
	export_path	C:\Users\Dottz\Google Drive\Research_Experiments_with_ChengLin\Sichuan_Yak_Project\Yak_Biofluids\Image\Pie_Plot.tif

## Sheet: Yak_Serum_Mol_Weight
Class	Molecules	Relative intensity of all the signals pertaining to the molecule
Carbohydrates and derivatives	1,3-Dihydroxyacetone	9.66381e-05
	Arabinose	0.00263405
	Glucose	0.27948
	Mannose	0.00319759
	Total	0.285408
Organic acids and derivatives	2-Hydroxybutyrate	0.000911351
	3-Hydroxyisobutyrate	0.0011199
	3-Hydroxybutyrate	0.0230502
	Acetate	0.00808765
	Acetoacetate	0.00156761
	Citrate	0.00137076
	Fumarate	0.000266038
	Formate	0.000324321
	Lactate	0.418326
	Pyruvate	0.00196764
	Methylsuccinate	0.000192176
	Succinate	0.0136083
	Sarcosine	0.000150351
	Total	0.470942
Amino acids, peptides and analogues	2-Aminobutyrate	0.00123414
	3-Methylhistidine	0.00788804
	Alanine	0.0166482
	Arginine	0.00753739
	Aspartate	0.000765014
	beta-Alanine	0.0007267
	Betaine	0.0218852
	Proline	0.00329628
	Creatinine	0.00343307
	Lysine	0.00451568
	Threonine	0.00472394
	Dimethylglycine	5.11969e-05
	Isoleucine	0.00875142
	Phenylalanine	0.0104656
	Glutamine	0.0107165
	Creatine	0.0137294
	Glycine	0.0159365
	Glutamate	0.016012
	Leucine	0.0202163
	Valine	0.0212787
	Methionine	0.00196814
	N-Carbamoylaspartate	0.00133825
	Ornithine	0.00213663
	Serine	0.00222878
	Tyrosine	0.00294217
	Asparagine	0.00100443
	Total	0.20143
Nucleosides, nucleotides and analogues	Uracil	0.000393196
	myo-Inositol	0.00994934
	Uridine	0.000831684
	Total	0.0111742
Miscellaneous	Dimethylamine	2.2409e-05
	Trimethylamine	3.92349e-05
	Methanol	0.000427629
	Acetone	0.000434282
	Dimethyl sulfone	0.000657974
	Ethanol	0.000884973
	Propylene glycol	0.00089952
	Carnitine	0.0026409
	Choline	0.00593801
	Glycerol	0.019101
	Total	0.0310459

## Sheet: Yak_Feces_Mol_Weight
Class	Molecules	Relative intensity of all the signals pertaining to the molecule
Carbohydrates and derivatives	Fucose	0.00486248
	Galactose	0.00279215
	Trehalose	0.00402604
	Glucose	0.00920786
	N-Acetylglucosamine	0.00332965
	Total	0.0242182
Organic acids and derivatives	Fumarate	0.000304414
	3-Hydroxybutyrate	0.00062512
	2-Oxoisocaproate	0.000868507
	Lactate	0.00146965
	Succinate	0.00227271
	Formate	0.000543582
	Valerate	0.0282057
	Butyrate	0.0855484
	Acetate	0.490396
	Propionate	0.175819
	Isobutyrate	0.0351859
	Isovalerate	0.0185653
	3-Phenylpropionate	0.0141669
	4-Hydroxyphenylacetate	0.00747475
	Acetoacetate	0.000503888
	Cholate	0.0014997
	Phenylacetate	0.00518729
	Total	0.868637
Amino acids, peptides and analogues	Creatine	0.000946478
	Glycine	0.0019247
	N-Phenylacetylglycine	0.00196895
	Serine	0.00255474
	Leucine	0.0227877
	Methionine	0.00279329
	Aspartate	0.00330863
	Glutarate	0.00371836
	Threonine	0.00430648
	Tyrosine	0.00485013
	Glutamate	0.00566043
	Phenylalanine	0.00618067
	Isoleucine	0.0073243
	Valine	0.00949508
	Alanine	0.0131397
	Total	0.0909596
Nucleosides, nucleotides and analogues	Uracil	0.00123355
	Total	0.00123355
Miscellaneous	Acetone	0.000433279
	Dimethyl sulfone	0.000450565
	N-Methylhydantoin	0.000531251
	Methylamine	0.000547177
	O-Acetylcholine	0.000682001
	O-Phosphocholine	0.000858923
	Acetoin	0.000903626
	Carnitine	0.00110261
	Methanol	0.00263025
	Glycerol	0.00260724
	Ethanol	0.00295299
	Total	0.0136999

## Sheet: Yak_Urine_Mol_Weight
Class	Molecule	Relative intensity of all the signals pertaining to the molecule
Carbohydrates and derivatives	Glucose	0.00282183
	Xylose	0.00162573
	Fucose	0.00494605
	myo-Inositol	0.00493469
	Total	0.0143283
Organic acids and derivatives	Formate	0.000153406
	4-Hydroxyphenylacetate	0.00228857
	Hippurate	0.132777
	3-Hydroxyphenylacetate	0.000689409
	Citrate	0.000509887
	Succinate	0.000204038
	Pyruvate	6.99141e-05
	Acetate	0.000995088
	2-Hydroxyisobutyrate	0.000925376
	Lactate	0.00147776
	3-Hydroxyisovalerate	0.000665051
	3-Hydroxybutyrate	0.00420995
	3-Methyl-2-oxovalerate	0.0261053
	Methylsuccinate	0.000782112
	3-Hydroxyisobutyrate	0.000920325
	Isobutyrate	0.000619425
	2-Hydroxy-3-methylvalerate	0.0100757
	3-Methylglutarate	0.00478825
	2-Hydroxyvalerate	0.00252996
	2-Hydroxyisovalerate	0.00032421
	Glutarate	0.00281772
	cis-Aconitate	0.00154114
	trans-Aconitate	0.000790104
	3-Phenylpropionate	0.00691111
	Ethylmalonate	0.00104952
	Isocaproate	0.00970315
	2,6-Dihydroxybenzoate	0.000312451
	Ascorbate	0.00182593
	Tartrate	7.16164e-05
	Galactarate	0.00103507
	Gluconate	0.00697784
	Malonate	0.000198172
	Total	0.224344
Amino acids, peptides and analogues	Tyrosine	0.00464872
	Creatinine	0.286872
	Creatine	0.108284
	Glycine	0.000948811
	Betaine	0.00519566
	beta-Alanine	0.000838042
	Dimethylglycine	0.000108222
	Sarcosine	0.000209918
	Glutamine	0.00474666
	Alanine	0.000470652
	Isoleucine	0.000741485
	Valine	0.000623308
	Allantoin	0.0167952
	Serotonin	0.00103641
	Total	0.431519
Nucleosides, nucleotides and analogues	Adenosine	0.000670133
	Guanosine	0.000280019
	Xanthosine	0.00192684
	Total	0.00287699
Miscellaneous	3-Indoxylsulfate	0.011217
	p-Cresol	0.000417037
	Tiglylglycine	0.00528994
	Trigonelline	0.000303397
	Guanidoacetate	0.00142938
	N-Phenylacetylglycine	0.285049
	Methanol	7.7563e-05
	Trimethylamine N-oxide	0.00574967
	Taurine	0.00334193
	Dimethyl sulfone	0.00178666
	Trimethylamine	0.000749377
	Dimethylamine	0.0067505
	Methylamine	0.000325055
	Ethanol	0.000635552
	Propylene glycol	0.00459262
	Total	0.327715
