# Supplementary material for: Characterization of Yak Common Biofluids Metabolome by Means of Proton Nuclear Magnetic Resonance Spectroscopy
Source: Metabolites. 2019 Mar 2;9(3):41. doi: 10.3390/metabo9030041 (PMC6468419; doi:10.3390/metabo9030041)
Supplement: Supplementary file 1 [file metabolites-09-00041-s001.zip › metabolites-09-00041-s001/Supplemental_Material_Yak_Biofluids_Inchi.xlsx]

## Sheet: Foglio1
Molecule name reported in table S1	ChEBI identifier	Chemical formula	Smile	International Chemical Identifier
1,3-Dihydroxyacetone	CHEBI:30751	CH2O2	[H]C(O)=O	InChI=1S/CH2O2/c2-1-3/h1H,(H,2,3)
2,6-Dihydroxybenzoate	CHEBI:28044	C9H11NO2	NC(Cc1ccccc1)C(O)=O	InChI=1S/C9H11NO2/c10-8(9(11)12)6-7-4-2-1-3-5-7/h1-5,8H,6,10H2,(H,11,12)
2-Aminobutyrate	CHEBI:18186	C9H11NO3	NC(Cc1ccc(O)cc1)C(O)=O	InChI=1S/C9H11NO3/c10-8(9(12)13)5-6-1-3-7(11)4-2-6/h1-4,8,11H,5,10H2,(H,12,13)
2-Hydroxy-3-methylvalerate	CHEBI:70959	C7H11N3O2	Cn1cncc1CC(N)C(O)=O	InChI=1S/C7H11N3O2/c1-10-4-9-3-5(10)2-6(8)7(11)12/h3-4,6H,2,8H2,1H3,(H,11,12)
2-Hydroxybutyrate	CHEBI:18012	C4H4O4	OC(=O)C=CC(O)=O	InChI=1S/C4H4O4/c5-3(6)1-2-4(7)8/h1-2H,(H,5,6)(H,7,8)/b2-1+
2-Hydroxyisobutyrate	CHEBI:16704	C9H12N2O6	OC[C@H]1O[C@H]([C@H](O)[C@@H]1O)n1ccc(=O)[nH]c1=O	InChI=1S/C9H12N2O6/c12-3-4-6(14)7(15)8(17-4)11-2-1-5(13)10-9(11)16/h1-2,4,6-8,12,14-15H,3H2,(H,10,13,16)/t4-,6-,7-,8-/m1/s1
2-Hydroxyisovalerate	CHEBI:17568	C4H4N2O2	O=c1cc[nH]c(=O)[nH]1	InChI=1S/C4H4N2O2/c7-3-1-2-5-4(8)6-3/h1-2H,(H2,5,6,7,8)
2-Hydroxyvalerate	CHEBI:37684	C6H12O6	OC[C@H]1OC(O)[C@@H](O)[C@@H](O)[C@@H]1O	InChI=1S/C6H12O6/c7-1-2-3(8)4(9)5(10)6(11)12-2/h2-11H,1H2/t2-,3-,4+,5+,6?/m1/s1
2-Oxoisocaproate	CHEBI:22599	C5H10O5	O[C@H]1COC(O)[C@H](O)[C@H]1O	InChI=1S/C5H10O5/c6-2-1-10-5(9)4(8)3(2)7/h2-9H,1H2/t2-,3-,4+,5?/m0/s1
3-Hydroxybutyrate	CHEBI:16016	C3H6O3	C(CO)(CO)=O	InChI=1S/C3H6O3/c4-1-3(6)2-5/h4-5H,1-2H2
3-Hydroxyisobutyrate	CHEBI:78320	C3H6O3	CC(O)C(O)=O	InChI=1S/C3H6O3/c1-2(4)3(5)6/h2,4H,1H3,(H,5,6)
3-Hydroxyisovalerate	CHEBI:17268	C6H12O6	O[C@H]1[C@H](O)[C@@H](O)[C@H](O)[C@H](O)[C@@H]1O	InChI=1S/C6H12O6/c7-1-2(8)4(10)6(12)5(11)3(1)9/h1-12H/t1-,2-,3-,4+,5-,6-
3-Hydroxyphenylacetate	CHEBI:17822	C3H7NO3	NC(CO)C(O)=O	InChI=1S/C3H7NO3/c4-2(1-5)3(6)7/h2,5H,1,4H2,(H,6,7)
3-Indoxylsulfate	CHEBI:17750	C5H11NO2	C[N+](C)(C)CC([O-])=O	InChI=1S/C5H11NO2/c1-6(2,3)4-5(7)8/h4H2,1-3H3
3-Methyl-2-oxovalerate	CHEBI:26986	C4H9NO3	CC(O)C(N)C(O)=O	InChI=1S/C4H9NO3/c1-2(6)3(5)4(7)8/h2-3,6H,5H2,1H3,(H,7,8)
3-Methylglutarate	CHEBI:17754	C3H8O3	OCC(O)CO	InChI=1S/C3H8O3/c4-1-3(6)2-5/h3-6H,1-2H2
3-Methylhistidine	CHEBI:15428	C2H5NO2	NCC(O)=O	InChI=1S/C2H5NO2/c3-1-2(4)5/h1,3H2,(H,4,5)
3-Phenylpropionate	CHEBI:17790	CH4O	CO	InChI=1S/CH4O/c1-2/h2H,1H3
4-Hydroxyphenylacetate	CHEBI:17234	C6H12O6	OC[C@H]1OC(O)[C@H](O)[C@@H](O)[C@@H]1O	InChI=1S/C6H12O6/c7-1-2-3(8)4(9)5(10)6(11)12-2/h2-11H,1H2/t2-,3-,4+,5-,6?/m1/s1
Acetate	CHEBI:17126	C7H15NO3	C[N+](C)(C)CC(O)CC([O-])=O	InChI=1S/C7H15NO3/c1-8(2,3)5-6(9)4-7(10)11/h6,9H,4-5H2,1-3H3
Acetoacetate	CHEBI:15354	C5H14NO+	C[N+](C)(C)CCO	InChI=1S/C5H14NO/c1-6(2,3)4-5-7/h7H,4-5H2,1-3H3/q+1
Acetoin	CHEBI:9349	C2H6O2S	CS(C)(=O)=O	InChI=1S/C2H6O2S/c1-5(2,3)4/h1-2H3
Acetone	CHEBI:18257	C5H12N2O2	NCCCC(N)C(O)=O	InChI=1S/C5H12N2O2/c6-3-1-2-4(7)5(8)9/h4H,1-3,6-7H2,(H,8,9)
Adenosine	CHEBI:16737	C4H7N3O	CN1CC(=O)NC1=N	InChI=1S/C4H7N3O/c1-7-2-3(8)6-4(7)5/h2H2,1H3,(H2,5,6,8)
Alanine	CHEBI:16919	C4H9N3O2	CN(CC(O)=O)C(N)=N	InChI=1S/C4H9N3O2/c1-7(4(5)6)2-3(8)9/h2H2,1H3,(H3,5,6)(H,8,9)
Allantoin	CHEBI:25094	C6H14N2O2	NCCCCC(N)C(O)=O	InChI=1S/C6H14N2O2/c7-4-2-1-3-5(8)6(9)10/h5H,1-4,7-8H2,(H,9,10)
Arabinose	CHEBI:22653	C4H8N2O3	NC(CC(N)=O)C(O)=O	InChI=1S/C4H8N2O3/c5-2(4(8)9)1-3(6)7/h2H,1,5H2,(H2,6,7)(H,8,9)
Arginine	CHEBI:17724	C4H9NO2	CN(C)CC(O)=O	InChI=1S/C4H9NO2/c1-5(2)3-4(6)7/h3H2,1-2H3,(H,6,7)
Ascorbate	CHEBI:18139	C3H9N	CN(C)C	InChI=1S/C3H9N/c1-4(2)3/h1-3H3
Asparagine	CHEBI:22660	C4H7NO4	NC(CC(O)=O)C(O)=O	InChI=1S/C4H7NO4/c5-2(4(8)9)1-3(6)7/h2H,1,5H2,(H,6,7)(H,8,9)
Aspartate	CHEBI:15611	C3H7NO2	CNCC(O)=O	InChI=1S/C3H7NO2/c1-4-2-3(5)6/h4H,2H2,1H3,(H,5,6)
beta-Alanine	CHEBI:17170	C2H7N	[H]N(C)C	InChI=1S/C2H7N/c1-3-2/h3H,1-2H3
Betaine	CHEBI:64850	C5H8N2O5	NC(=O)NC(CC(O)=O)C(O)=O	InChI=1S/C5H8N2O5/c6-5(12)7-2(4(10)11)1-3(8)9/h2H,1H2,(H,8,9)(H,10,11)(H3,6,7,12)
Butyrate	CHEBI:16811	C5H11NO2S	CSCCC(N)C(O)=O	InChI=1S/C5H11NO2S/c1-9-3-2-4(6)5(7)8/h4H,2-3,6H2,1H3,(H,7,8)
Carnitine	CHEBI:16958	C3H7NO2	NCCC(O)=O	InChI=1S/C3H7NO2/c4-2-1-3(5)6/h1-2,4H2,(H,5,6)
Choline	CHEBI:30769	C6H8O7	OC(=O)CC(O)(CC(O)=O)C(O)=O	InChI=1S/C6H8O7/c7-3(8)1-6(13,5(11)12)2-4(9)10/h13H,1-2H2,(H,7,8)(H,9,10)(H,11,12)
cis-Aconitate	CHEBI:28300	C5H10N2O3	NC(CCC(N)=O)C(O)=O	InChI=1S/C5H10N2O3/c6-3(5(9)10)1-2-4(7)8/h3H,1-2,6H2,(H2,7,8)(H,9,10)
Citrate	CHEBI:15741	C4H6O4	OC(=O)CCC(O)=O	InChI=1S/C4H6O4/c5-3(6)1-2-4(7)8/h1-2H2,(H,5,6)(H,7,8)
Creatine	CHEBI:32816	C3H4O3	CC(=O)C(O)=O	InChI=1S/C3H4O3/c1-2(4)3(5)6/h1H3,(H,5,6)
Creatinine	CHEBI:15344	C4H6O3	CC(=O)CC(O)=O	InChI=1S/C4H6O3/c1-3(5)2-4(6)7/h2H2,1H3,(H,6,7)
Dimethyl sulfone	CHEBI:15347	C3H6O	CC(C)=O	InChI=1S/C3H6O/c1-3(2)4/h1-2H3
Dimethylamine	CHEBI:18237	C5H9NO4	NC(CCC(O)=O)C(O)=O	InChI=1S/C5H9NO4/c6-3(5(9)10)1-2-4(7)8/h3H,1-2,6H2,(H,7,8)(H,9,10)
Dimethylglycine	CHEBI:26271	C5H9NO2	OC(=O)C1CCCN1	InChI=1S/C5H9NO2/c7-5(8)4-2-1-3-6-4/h4,6H,1-3H2,(H,7,8)
Ethanol	CHEBI:29016	C6H14N4O2	NC(CCCNC(N)=N)C(O)=O	InChI=1S/C6H14N4O2/c7-4(5(11)12)2-1-3-10-6(8)9/h4H,1-3,7H2,(H,11,12)(H4,8,9,10)
Ethylmalonate	CHEBI:15366	C2H4O2	CC(O)=O	InChI=1S/C2H4O2/c1-2(3)4/h1H3,(H,3,4)
Formate	CHEBI:16449	C3H7NO2	CC(N)C(O)=O	InChI=1S/C3H7NO2/c1-2(4)3(5)6/h2H,4H2,1H3,(H,5,6)
Fucose	CHEBI:20067	C4H8O3	CC(O)CC(O)=O	InChI=1S/C4H8O3/c1-3(5)2-4(6)7/h3,5H,2H2,1H3,(H,6,7)
Fumarate	CHEBI:16236	C2H6O	CCO	InChI=1S/C2H6O/c1-2-3/h3H,2H2,1H3
Galactarate	CHEBI:16997	C3H8O2	CC(O)CO	InChI=1S/C3H8O2/c1-3(5)2-4/h3-5H,2H2,1H3
Galactose	CHEBI:28260	C6H12O6	C(C1C(C(C(C(O1)O)O)O)O)O	InChI=1S/C6H12O6/c7-1-2-3(8)4(9)5(10)6(11)12-2/h2-11H,1H2/t2?,3-,4-,5?,6?/m0/s1
Gluconate	CHEBI:24266	C6H12O7	OC[C@@H](O)[C@@H](O)[C@H](O)[C@@H](O)C(O)=O	InChI=1S/C6H12O7/c7-1-2(8)3(9)4(10)5(11)6(12)13/h2-5,7-11H,1H2,(H,12,13)/t2-,3-,4+,5-/m1/s1
Glucose	CHEBI:17234	C6H12O6	OC[C@H]1OC(O)[C@H](O)[C@@H](O)[C@@H]1O	InChI=1S/C6H12O6/c7-1-2-3(8)4(9)5(10)6(11)12-2/h2-11H,1H2/t2-,3-,4+,5-,6?/m1/s1
Glutamate	CHEBI:18237	C5H9NO4	NC(CCC(O)=O)C(O)=O	InChI=1S/C5H9NO4/c6-3(5(9)10)1-2-4(7)8/h3H,1-2,6H2,(H,7,8)(H,9,10)
Glutamine	CHEBI:28300	C5H10N2O3	NC(CCC(N)=O)C(O)=O	InChI=1S/C5H10N2O3/c6-3(5(9)10)1-2-4(7)8/h3H,1-2,6H2,(H2,7,8)(H,9,10)
Glutarate	CHEBI:17859	C5H8O4	OC(=O)CCCC(O)=O	InChI=1S/C5H8O4/c6-4(7)2-1-3-5(8)9/h1-3H2,(H,6,7)(H,8,9)
Glycerol	CHEBI:17754	C3H8O3	OCC(O)CO	InChI=1S/C3H8O3/c4-1-3(6)2-5/h3-6H,1-2H2
Glycine	CHEBI:15428	C2H5NO2	NCC(O)=O	InChI=1S/C2H5NO2/c3-1-2(4)5/h1,3H2,(H,4,5)
Guanidoacetate	CHEBI:16344	C3H7N3O2	C(CNC(=N)N)(O)=O	InChI=1S/C3H7N3O2/c4-3(5)6-1-2(7)8/h1H2,(H,7,8)(H4,4,5,6)
Guanosine	CHEBI:16750	C10H13N5O5	Nc1nc2n(cnc2c(=O)[nH]1)[C@@H]1O[C@H](CO)[C@@H](O)[C@H]1O	InChI=1S/C10H13N5O5/c11-10-13-7-4(8(19)14-10)12-2-15(7)9-6(18)5(17)3(1-16)20-9/h2-3,5-6,9,16-18H,1H2,(H3,11,13,14,19)/t3-,5-,6-,9-/m1/s1
Hippurate	CHEBI:18089	C9H9NO3	OC(=O)CNC(=O)c1ccccc1	InChI=1S/C9H9NO3/c11-8(12)6-10-9(13)7-4-2-1-3-5-7/h1-5H,6H2,(H,10,13)(H,11,12)
Isobutyrate	CHEBI:16135	C4H8O2	CC(C)C(O)=O	InChI=1S/C4H8O2/c1-3(2)4(5)6/h3H,1-2H3,(H,5,6)
Isocaproate	CHEBI:74903	C6H12O2	CC(C)CCC(O)=O	InChI=1S/C6H12O2/c1-5(2)3-4-6(7)8/h5H,3-4H2,1-2H3,(H,7,8)
Isoleucine	CHEBI:24898	C6H13NO2	CC[C@H](C)[C@H](N)C(O)=O	InChI=1S/C6H13NO2/c1-3-4(2)5(7)6(8)9/h4-5H,3,7H2,1-2H3,(H,8,9)/t4-,5-/m0/s1
Isovalerate	CHEBI:28484	C5H10O2	CC(C)CC(O)=O	InChI=1S/C5H10O2/c1-4(2)3-5(6)7/h4H,3H2,1-2H3,(H,6,7)
Lactate	CHEBI:78320	C3H6O3	CC(O)C(O)=O	InChI=1S/C3H6O3/c1-2(4)3(5)6/h2,4H,1H3,(H,5,6)
Leucine	CHEBI:25017	C6H13NO2	CC(C)CC(N)C(O)=O	InChI=1S/C6H13NO2/c1-4(2)3-5(7)6(8)9/h4-5H,3,7H2,1-2H3,(H,8,9)
Lysine	CHEBI:25094	C6H14N2O2	NCCCCC(N)C(O)=O	InChI=1S/C6H14N2O2/c7-4-2-1-3-5(8)6(9)10/h5H,1-4,7-8H2,(H,9,10)
Malonate	CHEBI:30794	C3H4O4	OC(=O)CC(O)=O	InChI=1S/C3H4O4/c4-2(5)1-3(6)7/h1H2,(H,4,5)(H,6,7)
Mannose	CHEBI:37684	C6H12O6	OC[C@H]1OC(O)[C@@H](O)[C@@H](O)[C@@H]1O	InChI=1S/C6H12O6/c7-1-2-3(8)4(9)5(10)6(11)12-2/h2-11H,1H2/t2-,3-,4+,5+,6?/m1/s1
Methanol	CHEBI:17790	CH4O	CO	InChI=1S/CH4O/c1-2/h2H,1H3
Methionine	CHEBI:16811	C5H11NO2S	CSCCC(N)C(O)=O	InChI=1S/C5H11NO2S/c1-9-3-2-4(6)5(7)8/h4H,2-3,6H2,1H3,(H,7,8)
Methylamine	CHEBI:16830	CH5N	CN	InChI=1S/CH5N/c1-2/h2H2,1H3
Methylsuccinate	CHEBI:91315	C5H8O4	OC(=O)C(CC(O)=O)C	InChI=1S/C5H8O4/c1-3(5(8)9)2-4(6)7/h3H,2H2,1H3,(H,6,7)(H,8,9)
myo-Inositol	CHEBI:17268	C6H12O6	O[C@H]1[C@H](O)[C@@H](O)[C@H](O)[C@H](O)[C@@H]1O	InChI=1S/C6H12O6/c7-1-2(8)4(10)6(12)5(11)3(1)9/h1-12H/t1-,2-,3-,4+,5-,6-
N-Acetylglucosamine	CHEBI:59640	C8H15NO6	CC(=O)N[C@H]1C(O)O[C@H](CO)[C@@H](O)[C@@H]1O	InChI=1S/C8H15NO6/c1-3(11)9-5-7(13)6(12)4(2-10)15-8(5)14/h4-8,10,12-14H,2H2,1H3,(H,9,11)/t4-,5-,6-,7-,8?/m1/s1
Ureidosuccinic acid	CHEBI:64850	C5H8N2O5	NC(=O)NC(CC(O)=O)C(O)=O	InChI=1S/C5H8N2O5/c6-5(12)7-2(4(10)11)1-3(8)9/h2H,1H2,(H,8,9)(H,10,11)(H3,6,7,12)
N-Methylhydantoin	CHEBI:16354	C4H6N2O2	CN1CC(=O)NC1=O	InChI=1S/C4H6N2O2/c1-6-2-3(7)5-4(6)8/h2H2,1H3,(H,5,7,8)
N-Phenylacetylglycine	CHEBI:27480	C10H11NO3	OC(=O)CNC(=O)Cc1ccccc1	InChI=1S/C10H11NO3/c12-9(11-7-10(13)14)6-8-4-2-1-3-5-8/h1-5H,6-7H2,(H,11,12)(H,13,14)
O-Acetylcholine	CHEBI:15355	C7H16NO2+	CC(=O)OCC[N+](C)(C)C	InChI=1S/C7H16NO2/c1-7(9)10-6-5-8(2,3)4/h5-6H2,1-4H3/q+1
O-Phosphocholine	CHEBI:18132	C5H15NO4P+	C[N+](C)(C)CCOP(O)(O)=O	InChI=1S/C5H14NO4P/c1-6(2,3)4-5-10-11(7,8)9/h4-5H2,1-3H3,(H-,7,8,9)/p+1
Ornithine	CHEBI:18257	C5H12N2O2	NCCCC(N)C(O)=O	InChI=1S/C5H12N2O2/c6-3-1-2-4(7)5(8)9/h4H,1-3,6-7H2,(H,8,9)
p-Cresol	CHEBI:17847	C7H8O	Cc1ccc(O)cc1	InChI=1S/C7H8O/c1-6-2-4-7(8)5-3-6/h2-5,8H,1H3
Phenylacetate	CHEBI:30745	C8H8O2	OC(=O)Cc1ccccc1	InChI=1S/C8H8O2/c9-8(10)6-7-4-2-1-3-5-7/h1-5H,6H2,(H,9,10)
Phenylalanine	CHEBI:28044	C9H11NO2	NC(Cc1ccccc1)C(O)=O	InChI=1S/C9H11NO2/c10-8(9(11)12)6-7-4-2-1-3-5-7/h1-5,8H,6,10H2,(H,11,12)
Proline	CHEBI:26271	C5H9NO2	OC(=O)C1CCCN1	InChI=1S/C5H9NO2/c7-5(8)4-2-1-3-6-4/h4,6H,1-3H2,(H,7,8)
Propionate	CHEBI:30768	C3H6O2	CCC(O)=O	InChI=1S/C3H6O2/c1-2-3(4)5/h2H2,1H3,(H,4,5)
Propylene glycol	CHEBI:16997	C3H8O2	CC(O)CO	InChI=1S/C3H8O2/c1-3(5)2-4/h3-5H,2H2,1H3
Pyruvate	CHEBI:32816	C3H4O3	CC(=O)C(O)=O	InChI=1S/C3H4O3/c1-2(4)3(5)6/h1H3,(H,5,6)
Sarcosine	CHEBI:15611	C3H7NO2	CNCC(O)=O	InChI=1S/C3H7NO2/c1-4-2-3(5)6/h4H,2H2,1H3,(H,5,6)
Serine	CHEBI:17822	C3H7NO3	NC(CO)C(O)=O	InChI=1S/C3H7NO3/c4-2(1-5)3(6)7/h2,5H,1,4H2,(H,6,7)
Serotonin	CHEBI:28790	C10H12N2O	C1=CC(=CC=2C(=CNC12)CCN)O	InChI=1S/C10H12N2O/c11-4-3-7-6-12-10-2-1-8(13)5-9(7)10/h1-2,5-6,12-13H,3-4,11H2
Succinate	CHEBI:15741	C4H6O4	OC(=O)CCC(O)=O	InChI=1S/C4H6O4/c5-3(6)1-2-4(7)8/h1-2H2,(H,5,6)(H,7,8)
Tartrate	CHEBI:15671	C4H6O6	O[C@H]([C@@H](O)C(O)=O)C(O)=O	InChI=1S/C4H6O6/c5-1(3(7)8)2(6)4(9)10/h1-2,5-6H,(H,7,8)(H,9,10)/t1-,2-/m1/s1
Taurine	CHEBI:15891	C2H7NO3S	C(CS(O)(=O)=O)N	InChI=1S/C2H7NO3S/c3-1-2-7(4,5)6/h1-3H2,(H,4,5,6)
Threonine	CHEBI:26986	C4H9NO3	CC(O)C(N)C(O)=O	InChI=1S/C4H9NO3/c1-2(6)3(5)4(7)8/h2-3,6H,5H2,1H3,(H,7,8)
Tiglylglycine	CHEBI:73018	C7H11NO3	CC=C(/C)C(=O)NCC(O)=O	InChI=1S/C7H11NO3/c1-3-5(2)7(11)8-4-6(9)10/h3H,4H2,1-2H3,(H,8,11)(H,9,10)/b5-3+
trans-Aconitate	CHEBI:32806	C6H6O6	OC(=O)CC(=C/C(O)=O)C(O)=O	InChI=1S/C6H6O6/c7-4(8)1-3(6(11)12)2-5(9)10/h1H,2H2,(H,7,8)(H,9,10)(H,11,12)/b3-1+
Trehalose	CHEBI:16551	C12H22O11	OC[C@H]1O[C@H](O[C@H]2O[C@H](CO)[C@@H](O)[C@H](O)[C@H]2O)[C@H](O)[C@@H](O)[C@@H]1O	InChI=1S/C12H22O11/c13-1-3-5(15)7(17)9(19)11(21-3)23-12-10(20)8(18)6(16)4(2-14)22-12/h3-20H,1-2H2/t3-,4-,5-,6-,7+,8+,9-,10-,11-,12-/m1/s1
Trigonelline	CHEBI:18123	C7H7NO2	C[n+]1cccc(c1)C([O-])=O	InChI=1S/C7H7NO2/c1-8-4-2-3-6(5-8)7(9)10/h2-5H,1H3
Trimethylamine	CHEBI:18139	C3H9N	CN(C)C	InChI=1S/C3H9N/c1-4(2)3/h1-3H3
Trimethylamine N-oxide	CHEBI:15724	C3H9NO	C[N+](C)([O-])C	InChI=1S/C3H9NO/c1-4(2,3)5/h1-3H3
Tyrosine	CHEBI:18186	C9H11NO3	NC(Cc1ccc(O)cc1)C(O)=O	InChI=1S/C9H11NO3/c10-8(9(12)13)5-6-1-3-7(11)4-2-6/h1-4,8,11H,5,10H2,(H,12,13)
Uracil	CHEBI:17568	C4H4N2O2	O=c1cc[nH]c(=O)[nH]1	InChI=1S/C4H4N2O2/c7-3-1-2-5-4(8)6-3/h1-2H,(H2,5,6,7,8)
Uridine	CHEBI:16704	C9H12N2O6	OC[C@H]1O[C@H]([C@H](O)[C@@H]1O)n1ccc(=O)[nH]c1=O	InChI=1S/C9H12N2O6/c12-3-4-6(14)7(15)8(17-4)11-2-1-5(13)10-9(11)16/h1-2,4,6-8,12,14-15H,3H2,(H,10,13,16)/t4-,6-,7-,8-/m1/s1
Valerate	CHEBI:17418	C5H10O2	CCCCC(O)=O	InChI=1S/C5H10O2/c1-2-3-4-5(6)7/h2-4H2,1H3,(H,6,7)
Valine	CHEBI:27266	C5H11NO2	CC(C)C(N)C(O)=O	InChI=1S/C5H11NO2/c1-3(2)4(6)5(7)8/h3-4H,6H2,1-2H3,(H,7,8)
Xanthosine	CHEBI:18107	C10H12N4O6	OC[C@H]1O[C@H]([C@H](O)[C@@H]1O)n1cnc2c1[nH]c(=O)[nH]c2=O	InChI=1S/C10H12N4O6/c15-1-3-5(16)6(17)9(20-3)14-2-11-4-7(14)12-10(19)13-8(4)18/h2-3,5-6,9,15-17H,1H2,(H2,12,13,18,19)/t3-,5-,6-,9-/m1/s1
Xylose	CHEBI:18222	C5H10O5	O[C@@H]1COC(O)[C@H](O)[C@H]1O	InChI=1S/C5H10O5/c6-2-1-10-5(9)4(8)3(2)7/h2-9H,1H2/t2-,3+,4-,5?/m1/s1
